# Supplementary material for: Reference chart for knee flexion following total knee arthroplasty: a novel tool for monitoring postoperative recovery
Source: BMC Musculoskelet Disord. 2020 Jul 22;21:482. doi: 10.1186/s12891-020-03493-x (PMC7376933; doi:10.1186/s12891-020-03493-x)
Supplement: Supplementary file 1 — Additional file 1. ICMJE Form for Disclosure of Potential Conflicts of Interest. PDF files contain all the ICMJE Form for Disclosure of Potential Conflicts of Interest for each author. [file 12891_2020_3493_MOESM1_ESM.zip]

Archive with 8 entries (8 files):
- coi_disclosure_van_meeterenR3.pdf
- coi_disclosure_van_buurenR3.pdf
- coi_disclosure_stevens_lapsleyR3.pdf
- coi_disclosure_kittelsonR3.pdf
- coi_disclosure_hoogeboomR3.pdf
- coi_disclosure_elingsR3.pdf
- coi_disclosure_colbornR3.pdf
- coi_disclosure_christensenR3.pdf
